# Supplementary material for: Marburg virus in Egyptian Rousettus bats in Guinea: Investigation of Marburg virus outbreak origin in 2021
Source: PLoS Negl Trop Dis. 2023 Apr 26;17(4):e0011279. doi: 10.1371/journal.pntd.0011279 (PMC10166547; doi:10.1371/journal.pntd.0011279)
Supplement: S1 Table — (XLSX) [file pntd.0011279.s001.xlsx]

## Sheet: Data
S1 Table. Georeferenced date on caught animals
Cave\Flight path	Prefecture	Sub Prefecture	Latitude	Longitude	Collection Date	R.aegyptiacus	L.angolensis	M.leptodon	E.buettikoferi	H.monstrosus	E.helvum	M.pusilus	H.caffer\ruber	H.fuliginosus	H.jonesii	H.beatus
Flight path	Gueckedou	Gueckedou	N 8.528074	W 9.982001	2022-07-28		25
Flight path	Gueckedou	Gueckedou	N 8.593292	W 10.189598	2022-07-29				1
Flight path	Gueckedou	Ouende Kenema	N 8.427374	W 10.552448	2022-07-31				1
Flight path	Gueckedou	Gueckedou	N 8.563985	W 10.085984	2022-08-01			1	8	4
Flight path	Gueckedou	Gueckedou	N 8.61838	W 10.12653	2022-06-18	4	2	1	25	1
Flight path	Gueckedou	Koundou	N 8.61386	W 10.36455	2022-06-05		3	9	4	2			1
Flight path	Gueckedou	Koundou	N 8.57635	W 10.41512	2022-06-08			17	1
Flight path	Gueckedou	Koundou	N 8.62872	W 10.3841	2022-06-10			2
Flight path	Gueckedou	Koundou	N 8.62472	W 10.34476	2022-06-10	6	33	27	8
Flight path	Gueckedou	Tamessadou	N 8.59392	W 10.18327	2022-06-15		52	3	1
Flight path	Gueckedou	Koundou	N 8.61918	W 10.35646	2022-06-17		9	4
Flight path	Gueckedou	Bolodou	N 8.78461	W 10.3138	2022-06-19	2	7	2
Flight path	Gueckedou	Gueckedou	N 8.52612	W 10.15347	2022-06-20	1		2	2
Flight path	Gueckedou	Tekoulo	N 8.54535	W 9.93485	2022-06-21	2	16	2	2
Flight path	Macenta	Bofossou\Panziazou	N 8.57716	W 9.8526	2022-06-22	1	3	1	2
Flight path	Gueckedou	Tekoulo	N 8.5335	W 9.92461	2022-06-23	11	1		10	3	1
Flight path	Gueckedou	Tekoulo	N 8.55408	W 9.88738	2022-06-23		3		1
Flight path	Gueckedou	Koundou	N 8.54014	W 10.37326	2022-06-26		8	3	3	2
Flight path	Gueckedou	Koundou	N 8.59392	W 10.18327	2022-06-26			2
Flight path	Gueckedou	Koundou	N 8.62568	W 10.35793	2022-06-26		1	1	2
Flight path	Gueckedou	Koundou	N 8.62568	W 10.35793	2022-06-26			3
Flight path	Gueckedou	Tamessadou	N 8.59334	W 10.23806	2022-06-29		6	1	2
Flight path	Gueckedou	Tekoulo	N 8.55213	W 9.92626	2022-07-03	12	10	6	4		3
Flight path	Gueckedou	Gueckedou	N 8.52792	W 10.10883	2022-06-24				4
Flight path	Gueckedou	Yende Milimou	N 8.886394	W 10.156186	2022-08-02			10	1	1		2
Cave	Gueckedou	Gueckedou	N 8.613853	W 10.202305	2022-07-29									15
Cave	Gueckedou	Koundou	N 8.61706	W 10.36345	2022-06-04		5						12			2
Cave	Gueckedou	Koundou	N 8.61028	W 10.33103	2022-06-27		20	2
Cave	Gueckedou	Tekoulo	N 8.5516	W 9.92872	2022-06-30	14							7		1
Cave	Gueckedou	Bolodou	N 8.86164	W 10.36038	2022-07-02		9
Cave	Gueckedou	Koundou	N 8.64561	W 10.37876	2022-07-07	13	1	11
Cave	Gueckedou	Bolodou	N 8.79648	W 10.29731	2022-07-07		10

## Sheet: About
SUPPLEMENTARY FILE
Title of the paper:
Marburg virus in Egyptian Rousettus bats in Guinea: investigation of Marburg virus outbreak origin in 2021
Authors:
Makenov M.T., Boumbaly S., Tolno F.R., Sacko N., N'Fatoma L.T., Mansare O., Kolie B., Stukolova O.A., Morozkin E.S., Kholodilov I.S., Zhurenkova O.B., Fyodorova M.V., Akimkin V.G., Popova A.Yu, Conde N., Boiro M.Y., Karan L.S.
